# Supplementary material for: The Roots of Neorautanenia mitis (A. Rich) Verdcourt: Further Evidence of Its Antidiarrhoeal Activity
Source: Molecules. 2023 Jan 9;28(2):673. doi: 10.3390/molecules28020673 (PMC9863173; doi:10.3390/molecules28020673)
Supplement: Supplementary file 1 [file molecules-28-00673-s001.zip]

Archive with 1 entries (1 files):
- molecules-2091520-supplementary.pdf
